# Supplementary material for: Cultural adaptation, validation and evaluation of the psychometric properties of Childbirth Experience Questionnaire version 2.0 in the Spanish context
Source: BMC Pregnancy Childbirth. 2024 Mar 19;24:207. doi: 10.1186/s12884-024-06400-7 (PMC10949694; doi:10.1186/s12884-024-06400-7)
Supplement: Supplementary file 2 — Supplementary Material 2. [file 12884_2024_6400_MOESM2_ESM.txt]

                           P R E  -  F A C T O R
 
 
                        Rovira i Virgili University
                             Tarragona, SPAIN
 
                           Urbano Lorenzo-Seva 
                             Pere J. Ferrando
 
 
                       Date: Friday, July 14, 2023
                             Time: 11:47:8
 
------------------------------------------------------------------------------------------------------- 
 
 
Sample size : 500
Number of variables: 22
 
 
------------------------------------------------------------------------------------------------------- 
DESCRIPTIVES RELATED TO MISSING DATA
 
Missing value code           :       999
No missing data was observed in your data
 
------------------------------------------------------------------------------------------------------- 
GULLIKSEN'S POOL: A QUICK TOOL FOR PRELIMINARY DETECTION OF INAPPROPRIATE ITEMS
Parametrization: LINEAR (INTERCEPT/CORRELATION)
 
 
STEP 1: The pool based on Relative Difficulty Index (RDI) and Item Consistency Index (ICI)
 
 
Items    RDI    95% Confidence     ICI    95% Confidence     The Pool
                interval                  interval                           
-----    -----------------------   -----------------------   --------
   1     0.242  (0.232 -- 0.666)   0.565  (0.523 -- 0.657)   Admit
   2     0.281  (0.274 -- 0.768)   0.699  (0.657 -- 0.766)   Admit
   3     0.207  (0.196 -- 0.575)   0.437  (0.402 -- 0.541)   Admit
   4     0.285  (0.278 -- 0.777)   0.653  (0.615 -- 0.733)   Admit
   5     0.137  (0.126 -- 0.387)   0.424  (0.394 -- 0.531)   Admit
   6     0.282  (0.273 -- 0.772)   0.674  (0.630 -- 0.745)   Admit
   7     0.281  (0.274 -- 0.769)   0.683  (0.645 -- 0.753)   Admit
   8     0.325  (0.317 -- 0.884)   0.687  (0.638 -- 0.778)   Admit
   9     0.314  (0.307 -- 0.852)   0.567  (0.514 -- 0.672)   Admit
  10     0.357  (0.353 -- 0.963)   0.600  (0.537 -- 0.724)   Admit
  11     0.345  (0.339 -- 0.932)   0.701  (0.644 -- 0.795)   Admit
  12     0.319  (0.310 -- 0.869)   0.708  (0.657 -- 0.797)   Admit
  13     0.332  (0.324 -- 0.900)   0.751  (0.705 -- 0.826)   Admit
  14     0.353  (0.348 -- 0.951)   0.722  (0.660 -- 0.819)   Admit
  15     0.339  (0.333 -- 0.915)   0.706  (0.643 -- 0.798)   Admit
  16     0.343  (0.337 -- 0.926)   0.740  (0.701 -- 0.815)   Admit
  17     0.314  (0.306 -- 0.853)   0.773  (0.739 -- 0.829)   Admit
  18     0.289  (0.280 -- 0.791)   0.760  (0.726 -- 0.818)   Admit
  19     0.301  (0.292 -- 0.825)   0.689  (0.653 -- 0.759)   Admit
  20     0.089  (0.079 -- 0.259)   0.425  (0.391 -- 0.519)   Admit
  21     0.300  (0.291 -- 0.821)   0.505  (0.461 -- 0.615)   Admit
  22     0.339  (0.332 -- 0.917)   0.624  (0.566 -- 0.722)   Admit
-----    --------------------------   --------------------------   --------
 
 
STEP 2: Assessment of the measure of sampling adequacy (MSA) at the item level
 
 
Items    Normed   95% Confidence     The Pool
         MSA      interval                   
-----    -------------------------   --------
   1     0.952    (0.889 -- 0.953)   Admit
   2     0.893    (0.833 -- 0.912)   Admit
   3     0.886    (0.750 -- 0.909)   Admit
   4     0.877    (0.801 -- 0.903)   Admit
   5     0.771    (0.582 -- 0.832)   Admit
   6     0.938    (0.888 -- 0.945)   Admit
   7     0.865    (0.795 -- 0.897)   Admit
   8     0.910    (0.826 -- 0.929)   Admit
   9     0.926    (0.840 -- 0.942)   Admit
  10     0.875    (0.750 -- 0.915)   Admit
  11     0.898    (0.814 -- 0.925)   Admit
  12     0.816    (0.715 -- 0.862)   Admit
  13     0.814    (0.716 -- 0.861)   Admit
  14     0.849    (0.749 -- 0.881)   Admit
  15     0.859    (0.773 -- 0.894)   Admit
  16     0.921    (0.854 -- 0.931)   Admit
  17     0.923    (0.877 -- 0.933)   Admit
  18     0.901    (0.849 -- 0.916)   Admit
  19     0.916    (0.856 -- 0.932)   Admit
  20     0.855    (0.732 -- 0.882)   Admit
  21     0.770    (0.609 -- 0.835)   Admit
  22     0.897    (0.804 -- 0.922)   Admit
-----    -------------------------   --------
 
 
STEP 3: Inspection of the Prior Relative Efficiency for the items accepted in the pool
 
 
Items    Relative     95% Confidence
         Efficiency   interval                   
-----    -----------------------------
   1     0.417        (0.347 -- 0.683)
   2     0.704        (0.611 -- 0.744)
   3     0.222        (0.181 -- 0.510)
   4     0.618        (0.540 -- 0.662)
   5     0.151        (0.122 -- 0.476)
   6     0.654        (0.560 -- 0.694)
   7     0.672        (0.589 -- 0.716)
   8     0.737        (0.627 -- 0.442)
   9     0.492        (0.400 -- 0.404)
  10     0.587        (0.468 -- 0.131)
  11     0.790        (0.661 -- 0.284)
  12     0.773        (0.656 -- 0.515)
  13     0.888        (0.775 -- 0.437)
  14     0.846        (0.703 -- 0.224)
  15     0.793        (0.652 -- 0.354)
  16     0.878        (0.782 -- 0.324)
  17     0.915        (0.824 -- 0.612)
  18     0.845        (0.756 -- 0.788)
  19     0.711        (0.627 -- 0.590)
  20     0.104        (0.079 -- 0.367)
  21     0.382        (0.312 -- 0.395)
  22     0.620        (0.505 -- 0.281)
-----    -----------------------------
 
 
REFERENCES 
 
Ferrando, P. J., & Lorenzo-Seva, U. (2022). Gulliksen's pool: A quick tool for preliminary detection
        of inappropriate items. Technical report. Universitat Rovira i Virgili.
Lorenzo-Seva, U., & Ferrando, P. J. (2021). MSA: the forgotten index for identifying inappropriate
        items Before Computing Exploratory Item Factor Analysis. Methodology, 17(4), 296-306.
------------------------------------------------------------------------------------------------------- 
